# Supplementary material for: Important Food Sources of Fructose-Containing Sugars and Non-Alcoholic Fatty Liver Disease: A Systematic Review and Meta-Analysis of Controlled Trials
Source: Nutrients. 2022 Jul 12;14(14):2846. doi: 10.3390/nu14142846 (PMC9325155; doi:10.3390/nu14142846)
Supplement: Supplementary file 1 [file nutrients-14-02846-s001.zip]

Archive with 1 entries (1 files):
- nutrients-1779950-supplementary.pdf
